# Supplementary material for: Cytotoxic and Antibacterial Prenylated Acylphloroglucinols from Hypericum olympicum L
Source: Plants (Basel). 2023 Mar 29;12(7):1500. doi: 10.3390/plants12071500 (PMC10097024; doi:10.3390/plants12071500)
Supplement: Supplementary file 1 [file plants-12-01500-s001.zip]

Archive with 1 entries (1 files):
- plants-2313642-supplementary.pdf
